# Supplementary material for: Altered topology of large-scale structural brain networks in chronic stroke
Source: Brain Commun. 2019 Oct 4;1(1):fcz020. doi: 10.1093/braincomms/fcz020 (PMC7425306; doi:10.1093/braincomms/fcz020)
Supplement: fcz020_Supplementary_Data [file fcz020_supplementary_data.zip]

Archive with 6 entries (6 files):
- Manuscript_original.pdf
- Manuscript_revision_1.pdf
- Response_to_reviewers_comments_original.pdf
- Supplementary_material.pdf
- Decision_original_submission.pdf
- Decision_revision_1.pdf
